# Supplementary material for: A data-driven investigation of human action representations
Source: Sci Rep. 2023 Mar 30;13:5171. doi: 10.1038/s41598-023-32192-5 (PMC10063663; doi:10.1038/s41598-023-32192-5)
Supplement: Supplementary file 1 — Supplementary Information 1. [file 41598_2023_32192_MOESM1_ESM.xlsx]

## Sheet: Experiment 1
Filename	Activity
1-0-4-8-7-5-5-7-6510487557_23	Taking care of children
getty-mother-and-grandmother-cuddling-toddler-newark-new-jersey-usa-video-id112138018_2	Taking care of children
getty-woman-with-baby-and-pregnant-friend-in-restaurant-video-id622024284_3	Taking care of children
getty-mother-and-grandmother-cuddling-toddler-newark-new-jersey-usa-video-id112138018_2	Taking care of children
getty-father-getting-new-born-baby-from-doctor-hands-video-id77329534_8	Taking care of children
getty-father-talking-to-newborn-baby-richmond-virginia-usa-video-id139250421_8	Taking care of children
flickr-7-5-5-5-5-1-8-6-7875555186_22	Taking care of children
getty-parents-playing-with-their-baby-video-id615842148_24	Taking care of children
flickr-4-1-7-8-1-1-7-8-9341781178_12	Driving
flickr-5-8-7-7-9-3-5-3-3958779353_18	Driving
flickr-8-7-0-7-0-9-7-4-3687070974_6	Driving
getty-closeup-young-man-driving-convertible-through-rural-wine-country-paso-video-id1329-14_10	Driving
getty-couple-on-road-trip-video-id518480543_5	Driving
getty-friends-cruising-in-classic-bronco-talk-and-laugh-video-id645950175_1	Driving
getty-medium-shot-woman-driving-on-freeway-los-angeles-california-video-id1066-95_6	Driving
yt-9KcRH89OCvE_165	Driving
getty-businessman-eating-lunch-in-park-sydney-australia-video-id77564989_12	Eating
getty-boys-eating-cereal-in-kitchen-renton-washington-usa-video-id90998882_6	Eating
getty-man-wearing-eyeglasses-eats-a-baguette-video-id675685207_2	Eating
getty-medium-shot-woman-standing-and-eating-cereal-from-bowl-near-kitchen-video-id724-29_2	Eating
getty-people-eating-pizza-on-a-birthday-party-video-id689878694_15	Eating
yt-kFGbjiJmTq0_7	Eating
getty-family-holiday-dinner-2-video-id156696437_6	Eating
getty-teenage-girls-and-young-woman-at-boardwalk-eating-hamburger-florida-video-id90113826_20	Eating
getty-couple-arguing-on-the-couch-video-id497853671_4	Fighting
getty-two-male-students-fighting-in-corridor-spanish-fork-city-utah-usa-video-id103942904_6	Fighting
getty-two-stressed-business-people-doing-paperwork-at-desk-cape-town-cape-video-id102272013_2	Fighting
giphy-Pj9lHxpeFC6Dm_0	Fighting
getty-dolly-shot-mother-having-serious-talk-in-living-room-with-blonde-teen-video-id484-136_4	Fighting
vine-Fighting-in-break-room-Mr5LejrPliW_1	Fighting
getty-refugees-who-want-to-go-to-europe-stage-a-protest-in-front-of-the-video-id489334146_212	Fighting
getty-two-teenage-girls-fighting-in-corridor-spanish-fork-city-utah-usa-video-id103942903_10	Fighting
flickr-1-0-7-3546012107_16	Gardening
getty-aged-couple-gardening-together-in-garden-cape-town-western-cape-south-video-id117864307_6	Gardening
getty-african-elder-mentors-young-man-in-agriculture-video-id530075810_7	Gardening
getty-boy-in-the-garden-video-id519993954_9	Gardening
getty-dolly-woman-working-care-tree-pot-in-home-garden-video-id501799974_19	Gardening
getty-happy-nepalese-farmer-couple-in-their-farm-video-id629502418_4	Gardening
getty-little-girl-and-mother-potting-flowers-in-garden-cape-town-western-video-id127819387_3	Gardening
getty-mature-couple-gardening-video-idrkt083-081_3	Gardening
flickr-5-7-9-9-9-7-5-5-3157999755_26	Grooming
getty-blow-dry-video-id638123050_6	Grooming
getty-cutting-hair-video-id473152291_1	Grooming
getty-hdmother-is-combing-the-daughters-hair-at-the-park-video-id462832718_2	Grooming
getty-maasai-ceremony-young-man-plaiting-young-warriors-hair-with-audio-video-id148363424_3	Grooming
yt-XMaWvWT7jU8_340	Grooming
yt-_JDAZLDqMPY_327	Grooming
yt-cW8QAZcDmt4_311	Grooming
flickr-7-4-2-8-9-1-2-9-4874289129_7	Hiking
flickr-8-4-2-3-6-8-4-0-7484236840_12	Hiking
flickr-9-0-3-4-1-8-3-2-4090341832_12	Hiking
getty-backpacker-woman-crossing-wooden-bridge-video-id849721600_9	Hiking
getty-family-of-two-hiking-in-forest-path-video-id849721648_16	Hiking
getty-female-hiker-traverses-meadow-below-snowy-mountains-video-id685891436_2	Hiking
getty-female-hiker-walks-onto-grassy-viewpoint-to-admire-mountain-view-video-id814002712_5	Hiking
getty-group-of-hikers-talking-in-mountain-landscape-tibet-china-video-id87247825_6	Hiking
getty-adult-couple-home-decorating-and-diy-repairing-chair-in-living-room-video-id516371100_17	Housework
getty-african-american-man-doing-chores-cleaning-toilet-video-id641237296_10	Housework
getty-asian-young-man-cleaning-modern-kitchen-at-home-video-id508631380_16	Housework
getty-chores-video-id128062245_24	Housework
vb-Young-man-cleaning-dusting-living-room-classic-furniture-home-interior-aFbwZTI_19	Housework
getty-mother-and-daughter-sweeping-and-mopping-hallway-floor-phoenix-usa-video-id85767544_4	Housework
yt-KcV1Oc6E_Y8_198	Housework
yt-VQyb6ijdkks_53	Housework
flickr-0-4-3-7-6-1-1-7-8604376117_14	Instructing
flickr-0-8-8-8-2-8-2-2-7508882822_1	Instructing
getty-boy-learning-to-play-guitar-at-home-video-id645780258_1	Instructing
getty-children-at-school-video-id476563907_11	Instructing
getty-chinese-grandma-teaches-her-granddaughter-new-words-video-id640022896_5	Instructing
getty-highschool-teacher-smiles-as-he-checks-on-the-work-of-his-students-video-id595186827_3	Instructing
yt-cDR8HNQdIVc_38	Instructing
yt-j9RDfv5OAZQ_560	Instructing
flickr-4-5-6-8172958456_33	No Agent
flickr-9-0-0-0-9-4-5-4-6090009454_6	No Agent
getty-coffee-cup-and-small-plate-with-half-eaten-piece-of-cake-on-table-top-video-id169577484_39	No Agent
getty--video-idmr_00087041_2	No Agent
getty-autumn-leaves-in-central-park-video-id852256874_34	No Agent
getty-fallen-scaffolding-on-a-building-is-seen-as-strong-winds-and-rain-a-video-id840799542_33	No Agent
getty-moving-cloud-timelapse-video-id477894458_11	No Agent
getty-rotating-wind-turbine-and-meadow-under-blue-skyreal-time-video-id469835292_4	No Agent
bing-money_cnn_com_video_pf_2012_11_01_pf-video-game-designer-best-jobs_cnnmoney_index_html_55	Playing Games
getty-children-playing-video-games-lying-on-front-on-carpet-bothell-state-video-id96794793_17	Playing Games
getty-couple-playing-arcade-game-at-amusement-park-video-id1050-73_5	Playing Games
flickr-4-0-9-9-2-1-0-3-4940992103_25	Playing Games
getty-friends-deal-poker-cards-and-look-at-their-hands-in-competitive-game-video-id645950463_6	Playing Games
vb-1974-kids-are-having-fun-interacting-with-each-other-while-playing-lynbrook-new-york-rasgle46ithfswcd_1	Playing Games
yt-ViXGU5TTZm4_116	Playing Games
getty-people-having-fun-at-the-blackjacks-table-in-casino-video-id135906143_7	Playing Games
getty-cooks-preparing-kebabs-in-holy-month-of-ramzan-delhi-india-video-id95609851_1	Preparing Food
getty-granddaughter-watching-grandfather-cutting-vegetables-for-wok-los-video-id101351653_38	Preparing Food
getty-medium-shot-father-cooking-in-kitchen-and-daughter-sitting-on-counter-video-id823-41_6	Preparing Food
getty-medium-panning-shot-of-woman-stirring-pot-on-camping-stove-american-video-id541494443_5	Preparing Food
getty-senior-man-grilling-ribs-video-id809995630_8	Preparing Food
getty-shot-of-daddy-daughter-sieving-flour-in-kitchen-london-united-kingdom-video-id487594523_17	Preparing Food
getty-woman-cooking-fresh-vegetables-in-kitchen-austin-texas-usa-video-id88520576_2	Preparing Food
getty-family-cooking-burgers-on-barbecue-in-backyard-video-id616058936_2	Preparing Food
getty-african-american-grandfather-reading-book-to-young-girl-on-sofa-video-id621531302_1	Reading
flickr-2-1-0-6-5-6-7-1-16621065671_2	Reading
getty-afternoon-rest-video-id163121046_4	Reading
getty-asian-adult-woman-sitting-on-her-wheelchair-video-id463567827_18	Reading
getty-cathedral-and-tourist-sitting-by-river-reading-book-paris-ile-de-video-id88769164_17	Reading
getty-happy-couple-lying-on-bed-reading-together-video-id851334500_10	Reading
getty-man-reading-newspaper-outside-on-patio-while-drinking-coffee-portland-video-id114520018_6	Reading
getty-static-shot-of-a-woman-and-child-reading-a-book-while-in-a-pink-video-id562928641_4	Reading
getty-boys-chanting-prayers-in-their-red-and-yellow-robes-in-worship-hall-video-id135217957_1	Religious Activities
getty-buddhist-monk-chanting-prayer-in-meditation-kathmandu-central-nepal-video-id135218049_15	Religious Activities
getty-chinese-muslims-at-prayer-kashgar-xinjiang-province-china-video-id633702915_10	Religious Activities
getty-couple-celebrating-diwali-festival-in-the-home-delhi-india-video-id808955578_10	Religious Activities
getty-woman-lighting-candle-in-metropolitan-cathedral-in-mexico-video-id829836416_1	Religious Activities
getty-woman-wearing-yukata-is-praying-at-ontakesan-shrine-in-tokyo-japan-video-id461493351_7	Religious Activities
xUqsJyzE6jk_3040	Religious Activities
yt-yLIFsuX0iTc_47	Religious Activities
flickr-5-2-7-3-0-3-5-8-9552730358_6	Sleeping
flickr-9-8-7-4-9-2-0-1-3298749201_15	Sleeping
flickr-7-1-9-5-6-0-6-3-4571956063_8	Sleeping
getty-couple-asleep-in-bed-video-id96378206_8	Sleeping
getty-asian-senior-woman-dozing-on-her-wheelchair-video-id502893475_8	Sleeping
getty-dog-resting-with-owner-video-id518850084_4	Sleeping
getty-beautiful-sisters-relaxing-together-in-the-hammock-video-id520991398_10	Sleeping
getty-medium-shot-crane-shot-man-sleeping-in-swinging-hammock-on-beach-with-video-id771-21_13	Sleeping
DK6r3I5JC-o_173	Socializing
flickr-5-1-0-6-9-7-7-1-25651069771_21	Socializing
getty-best-friends-resting-after-shopping-video-id458881348_4	Socializing
getty-asians-having-food-together-at-a-night-club-video-id159158307_19	Socializing
getty-hispanic-friends-drinking-wine-on-patio-video-id134579569_3	Socializing
flickr-1-7-9-3-8-3-1-6-5017938316_3	Socializing
getty-happy-couple-enjoying-the-rain-under-umbrella-video-id462552310_5	Socializing
getty-happy-smiling-embracing-couple-outdoors-video-id469977138_5	Socializing
C3aBZXwOLbo_20	Sports
flickr-3-7-8-1-6-9-6-4-23837816964_7	Sports
flickr-4-8-2-7-0-8-0-8-7448270808_11	Sports
flickr-5-7-9-0-3-9-8-6-24857903986_1	Sports
flickr-7-0-5-5-3-4-8-1-15770553481_62	Sports
getty-1980s-medium-shot-smiling-woman-race-walking-through-park-while-video-id793-138_6	Sports
yt-Agwan7HeaSQ_110	Sports
getty-friends-playing-softball-in-park-sydney-australia-video-id82033744_2	Sports
byhCvt3TDwY_40	Telephoning
flickr-1-2-1-5-8-3-1-8-2712158318_14	Telephoning
getty-business-executive-on-the-phone-in-office-video-id150165005_8	Telephoning
getty-mature-male-answering-phone-call-video-id151247111_5	Telephoning
getty-mature-business-woman-using-a-smart-phone-in-urban-backgrounds-video-id652726992_14	Telephoning
getty-medium-shot-man-talking-on-cell-phone-on-busy-street-morocco-video-id663-48_9	Telephoning
yt-CI1yN3W-MoQ_80	Telephoning
yt-Nn3c7OVMbxc_12	Telephoning
getty-organic-farmers-harvesting-squash-in-field-on-foggy-fall-morning-video-id500855676_2	Working
flickr-8-9-7-8-3-5-3-3-6189783533_5	Working
getty-employees-monitor-financial-information-on-their-computer-screens-on-video-id455850648_46	Working
getty-vinyard-worker-video-id176946902_4	Working
getty-people-in-office-video-id694168320_13	Working
getty-surgeon-reviewing-mri-scans-video-id482150180_16	Working
getty-trash-video-id472893715_4	Working
vb-dentist-drilling-patients-teeth-in-clinic-besi4ycpeiyldgntl_3	Working

## Sheet: Experiment 2
Filename	Activity
flickr-0-1-7-4-8-7-5-4-16001748754_2	Taking care of children
getty-baby-girl-taking-her-first-steps-video-id488281357_4	Taking care of children
flickr-0-6-9-9-3-4-9-0-3306993490_13	Taking care of children
flickr-2-2-4-1-5-9-6-8-7622415968_76	Taking care of children
yt-pZO8izHWWTE_166	Driving
getty-business-man-driving-a-car-in-the-city-video-id496625870_8	Driving
getty-businessman-driving-car-and-braking-abruptly-provo-utah-usa-video-id98605590_7	Driving
getty-breakfast-on-the-terrace-video-id113831385_4	Eating
getty-young-african-american-woman-eats-bowl-of-healthy-granola-video-id847222572_1	Eating
getty-close-up-pan-two-girls-in-pigtails-eating-slices-of-watermelon-new-video-id875-45_4	Eating
giphy-z6EIFuxB1jkDC_0	Eating
getty-latin-couple-argue-in-home-video-id473128943_13	Fighting
getty-businessman-yelling-at-colleague-video-id623047000_6	Fighting
yt-KA89PMN8hc4_9	Fighting
yt-Nay90zi7dUM_1	Fighting
getty-an-old-couple-in-the-garden-sweden-video-idjft01535_18	Gardening
getty-girl-harvesting-beets-in-garden-with-grandmother-richmond-virginia-video-id90077237_9	Gardening
yt-ozHhKfM_C7o_54	Gardening
getty-close-up-man-sitting-in-bathtub-splashing-and-washing-his-face-wwater-video-id720-67_3	Grooming
yt-R5P7hExl_cI_14	Grooming
getty-men-hair-washing-by-women-video-id847984324_26	Grooming
flickr-8-0-4-3-5-9-7-5-10980435975_1	Hiking
flickr-8-1-9-2-1-3-4-6-22781921346_3	Hiking
flickr-8-8-3-7-5-1-5-2-20088375152_7	Hiking
getty-california-shaver-lake-couple-walking-up-hill-video-id77307987_5	Hiking
getty-autumns-cleanup-on-the-backyard-senior-silver-haired-woman-and-her-video-id624035716_6	Housework
getty-couple-preparing-to-wash-the-dishes-video-id653072000_3	Housework
getty-an-active-senior-man-during-vacuum-cleaning-in-his-old-berlin-video-id519695600_9	Housework
getty-market-vendor-repairing-furniture-for-sale-new-york-city-new-york-usa-video-id89598137_18	Housework
getty-boy-learning-the-piano-with-her-teacher-video-id615953574_6	Instructing
getty-group-of-university-students-at-a-class-medellin-colombia-video-id610062652_4	Instructing
getty-female-business-executive-and-her-colleague-working-together-in-the-video-id509401932_6	Instructing
getty-pan_teacher-explaining-in-front-of-class-video-id485746004_12	Instructing
bing-www_bloomberg_com_news_videos_b_5e6b083d-f2ed-4b0a-9588-27a54b6224c8_85	Playing Games
getty-group-of-people-having-fun-in-casino-video-id493003294_4	Playing Games
getty-shot-of-senior-mixed-race-couple-playing-checkers-by-fireside-cape-video-id594214411_28	Playing Games
kQgLT8SiK0w_59	Playing Games
getty-cooking-dinner-video-id468601700_6	Preparing Food
getty-father-and-daughter-washing-carrots-and-cooking-in-kitchen-video-id610072064_2	Preparing Food
getty-medium-shot-man-pouring-oil-and-cooking-pasta-toasting-glasses-of-video-id728-80_3	Preparing Food
getty-man-preparing-barbeque-canada-video-id90580375_10	Preparing Food
flickr-4-9-9-1-8-5-3-2-3249918532_2	Reading
getty-children-reading-in-library-video-id453245371_2	Reading
getty-young-beautiful-couple-reading-a-books-video-id625256010_1	Reading
getty-bengali-family-doing-dhunuchi-dance-in-durga-puja-festival-delhi-video-id835604198_6	Religious Activities
getty-crowd-at-religious-procession-during-ganpati-visarjan-ceremony-mumbai-video-id614928980_9	Religious Activities
getty-young-woman-praying-video-idrbfap02721_3	Religious Activities
flickr-2-4-4-6-1-9-1-4-2424461914_1	Sleeping
getty-children-sleeping-under-netting-in-garden-video-id139122721_3	Sleeping
getty-man-and-woman-sleeping-in-bed-berlin-germany-video-id81899353_8	Sleeping
flickr-3-6-3-6322550363_16	Socializing
getty-female-friends-walking-and-talking-video-id98823782_3	Socializing
getty-friends-arriving-video-id466903386_3	Socializing
getty-grandfather-and-grandson-having-a-conversation-on-park-bench-video-id490117386_9	Socializing
flickr-2-3-1-6806104231_1	Sports
flickr-4-0-7-0-4-0-4-4-16040704044_48	Sports
getty-young-woman-running-outdoors-in-san-francisco-video-id840834642_1	Sports
1Q3S7D04Osk_86	Telephoning
getty-african-descent-golf-player-having-a-call-video-id510106041_11	Telephoning
getty-mature-lady-enjoying-a-cup-of-coffee-video-id166364559_14	Telephoning
getty-interracial-couple-video-id485787236_5	Telephoning
getty-construction-workers-assemble-doors-on-april-30-2012-in-washington-dc-video-id143958872_7	Working
flickr-0-3-6-9-8-8-7-2-5603698872_1	Working
getty-architect-reviewing-blueprints-at-desk-in-office-video-id490030844_10	Working
getty-butcher-packaging-meat-at-whittingham-meats-on-december-26-2013-in-video-id460248469_6	Working
